# Supplementary material for: Patient-Derived Tumor Chemosensitization of GKB202, an Antrodia Cinnamomea Mycelium-Derived Bioactive Compound
Source: Molecules. 2021 Oct 4;26(19):6018. doi: 10.3390/molecules26196018 (PMC8512555; doi:10.3390/molecules26196018)
Supplement: Supplementary file 1 [file molecules-26-06018-s001.zip]

Archive with 1 entries (1 files):
- molecules-1365819-supplementary.pdf
